# Supplementary material for: Impact of Ready-Meal Consumption during Pregnancy on Birth Outcomes: The Japan Environment and Children’s Study
Source: Nutrients. 2022 Feb 20;14(4):895. doi: 10.3390/nu14040895 (PMC8877490; doi:10.3390/nu14040895)
Supplement: Supplementary file 1 [file nutrients-14-00895-s001.zip]

Archive with 1 entries (1 files):
- nutrients-1600910-supplementary.pdf
